# Supplementary material for: Safety and Efficacy of Diquafosol Compared to Artificial Tears for the Treatment of Dry Eye: A Systematic Review and Meta-Analysis
Source: Int J Mol Sci. 2025 Aug 22;26(17):8113. doi: 10.3390/ijms26178113 (PMC12428352; doi:10.3390/ijms26178113)
Supplement: Supplementary file 1 [file ijms-26-08113-s001.zip]

Archive with 1 entries (1 files):
- ijms-3689924-supplementary.pdf
